# Supplementary material for: Super-Insulating Transparent Polyisocyanurate-Polyurethane Aerogels: Analysis of Thermal Conductivity and Mechanical Properties
Source: Nanomaterials (Basel). 2022 Jul 14;12(14):2409. doi: 10.3390/nano12142409 (PMC9320143; doi:10.3390/nano12142409)
Supplement: Supplementary file 1 [file nanomaterials-12-02409-s001.zip]

Archive with 1 entries (1 files):
- nanomaterials-1789290-supplementary.pdf
